# Supplementary material for: Regulation of TGF-β1-induced fibroblast differentiation of human periodontal ligament stem cells through the mutually antagonistic action of ectonucleotide pyrophosphatase/phosphodiesterase 1 and 2
Source: Front Cell Dev Biol. 2024 Sep 3;12:1426762. doi: 10.3389/fcell.2024.1426762 (PMC11405333; doi:10.3389/fcell.2024.1426762)
Supplement: Supplementary file 1 [file DataSheet3.ZIP]

Archive with 31 entries (31 files):
- 7A-3.tif
- 8A-1.tif
- 8A-2.tif
- 9Aa.tif
- 9Ba-1&2.tif
- 9Ba-3.tif
- 2A.tif
- 2Ba-1.tif
- 2Ba-2.tif
- 2Bb.tif
- 3A-1.tif
- 3A-2.tif
- 3A-3.tif
- 3A-4.tif
- 3A-5.tif
- 3A-6.tif
- 3A-7.tif
- 4A-1.tif
- 4A-2.tif
- 4A-3.tif
- 4A-4&5.tif
- 5A-1.tif
- 5A-2.tif
- 5A-3.tif
- 5A-4.tif
- 6A-1.tif
- 6A-2.tif
- 6A-3.tif
- 6A-4.tif
- 7A-1.tif
- 7A-2.tif
